# Supplementary material for: Reconstruction of the diapsid ancestral genome permits chromosome evolution tracing in avian and non-avian dinosaurs
Source: Nat Commun. 2018 May 21;9:1883. doi: 10.1038/s41467-018-04267-9 (PMC5962605; doi:10.1038/s41467-018-04267-9)
Supplement: Supplementary file 3 — Supplementary Data 1 [file 41467_2018_4267_MOESM3_ESM.xlsx]

## Sheet: Sheet1
Supplementary Data 1: Size in base pairs (bp) of each DCA CAR.
Diapsid Common (DCA) Ancestor CAR	Size in base pairs		Diapsid Common (DCA) Ancestor CAR	Size in base pairs
1	93013653		11	11567190
2	84004751		12	8839163
3	76908731		13	4789024
4	29706497		14	2652299
5	43492374		15	2198148
6	32219224		16	3197780
7	8762780		17	1164820
8	14486888		18	785330
9	13844044		19 (Z)	33692620
10	12612535		Total	477937851
