# Supplementary material for: Reconstruction of the diapsid ancestral genome permits chromosome evolution tracing in avian and non-avian dinosaurs
Source: Nat Commun. 2018 May 21;9:1883. doi: 10.1038/s41467-018-04267-9 (PMC5962605; doi:10.1038/s41467-018-04267-9)
Supplement: Supplementary file 4 — Supplementary Data 2 [file 41467_2018_4267_MOESM4_ESM.xlsx]

## Sheet: Sheet1
Supplementary Data 2: List and coordinates of each HBS/EBR identified. The ones highlighted in blue are those that were identified in the MGRA analysis (see Figure 2 and Supplementary Figure 1) as being involved in the inversions. Start and end coordinated refer to the chicken genome, equivalent chromosomes of duck, zebra finch, lizard and opossum are also given
Chick Chr.	HSB No.	Chick Start	Chick End	HSB Size	chicken	duck	finch	lizard	opossum	CAR No.	Breakpoint
1	1	1,296,947	3,329,828	2,032,881	1/1	1a/1	1Aa/1	5-1/-2	8-28/-1	10
1	2	3,415,038	4,281,085	866,047	1/2	1a/2	1Aa/2	5-1/-1	8-26/2	10
1	3	4,285,281	6,074,671	1,789,390	1/3	1a/3	1Aa/3	5-2/3	8-26/3	10
1	4	6,562,504	7,082,875	520,371	1/4	1a/4	1Aa/4	5-22/4	8-26/4	10
1	5	7,466,120	8,880,882	1,414,762	1/5	1a/5	1Aa/5	5-21/5	8-26/5	10
1	6	8,889,065	9,216,928	327,863	1/6	1j/-6	1Am/-6	5-21/6	8-26/6	10
1	7	9,225,949	9,926,144	700,195	1/7	1b/7	1Ab/7	5-21/7	8-26/7	10
1	8	9,951,090	14,762,692	4,811,602	1/8	1b/8	1Ab/8	5-24/8	8-26/8	10
1	9	15,082,518	15,231,942	149,424	1/9	1b/9	1Ab/9	5-24/9	8-24/9	10	BP
1	10	15,804,094	18,447,833	2,643,739	1/10	1b/10	1Ab/10	5-15/-10	8-1/10	5	BP
1	11	19,877,001	20,343,810	466,809	1/11	1b/11	1Ab/11	5-14/11	8-4/11	5
1	12	21,980,021	22,845,398	865,377	1/12	1b/12	1Ab/12	5-14/12	8-27/-14	5
1	13	23,050,166	23,926,371	876,205	1/13	1b/13	1Ab/13	5-13/-17	8-27/-13	5
1	14	23,927,139	28,665,514	4,738,375	1/14	1d/14	1Ab/14	5-13/-16	8-27/-12	5
1	15	29,412,284	29,605,008	192,724	1/15	1d/15	1Ab/15	5-13/-15	8-9/-15	5
1	16	30,013,822	31,074,990	1,061,168	1/16	1d/16	1Ab/16	5-13/-14	8-23/-16	5
1	17	32,347,064	33,116,521	769,457	1/17	1d/17	1Ab/17	5-13/-13	8-6/17	5	BP
1	18	35,807,731	39,188,146	3,380,415	1/18	1d/18	1Ab/18	5-9/18	8-8/18	5	BP
1	19	39,223,463	40,082,741	859,278	1/19	1d/19	1Ab/19	5-8/-22	8-8/19	5
1	20	40,090,886	43,079,975	2,989,089	1/20	1g/-22	1Ab/20	5-8/-21	8-8/20	5
1	21	43,183,539	47,570,007	4,386,468	1/21	1g/-21	1Ab/21	5-8/-20	8-11/21	5
1	22	47,661,561	47,781,266	119,705	1/22	1g/-20	1Ab/22	5-8/-19	8-29/-22	5
1	23	49,580,650	49,614,627	33,977	1/23	1e/23	1Ab/23	5-7/-25	8-3/-24	5
1	24	49,650,033	49,960,843	310,810	1/24	1h/24	1Ab/24	5-7/-24	8-3/-23	5
1	25	49,964,794	50,731,151	766,357	1/25	1h/25	1Ab/25	5-7/-23	8-10/25	5
1	26	51,028,960	55,859,453	4,830,493	1/26	1h/26	1Ab/26	5-6/-27	8-12/-26	5
1	27	55,884,501	56,484,852	600,351	1/27	1h/27	1Ab/27	5-6/-26	8-32/27	5
1	28	56,488,897	56,525,112	36,215	1/28	1h/28	1Ab/28	5-5/28	8-32/28	5
1	29	56,816,501	57,390,352	573,851	1/29	1h/29	1Ac/-31	5-5/29	8-32/29	5
1	30	57,503,005	57,664,886	161,881	1/30	1h/30	1Ac/-30	5-5/30	8-30/-30	5
1	31	59,066,142	59,797,341	731,199	1/31	1h/31	1Ac/-29	5-4/31	8-2/-31	5
1	32	60,060,679	62,236,722	2,176,043	1/32	1h/32	1Ak/-34	5-4/32	8-22/32	5
1	33	63,979,107	65,315,081	1,335,974	1/33	1h/33	1Ak/-33	5-3/-37	8-14/-35	5
1	34	65,317,342	65,336,665	19,323	1/34	1k/-41	1Ak/-32	5-3/-36	8-14/-34	5
1	35	65,345,112	65,499,633	154,521	1/35	1k/-40	1Ad/35	5-3/-35	8-14/-33	5
1	36	65,546,436	66,919,852	1,373,416	1/36	1k/-39	1Ad/36	5-3/-34	8-13/36	5
1	37	66,949,983	67,266,685	316,702	1/37	1k/-38	1Ah/37	5-3/-33	8-13/37	5
1	38	67,762,854	68,307,809	544,955	1/38	1k/-37	1Ai/-38	5-23/38	8-25/38	5
1	39	68,715,532	69,126,779	411,247	1/39	1k/-36	1Ag/-39	5-20/-39	8-5/39	5
1	40	71,680,239	71,782,945	102,706	1/40	1k/-35	1Ae/-40	5-19/-42	8-19/-41	5
1	41	71,828,445	72,165,872	337,427	1/41	1k/-34	1An/-41	5-19/-41	8-19/-40	5	BP
1	42	72,452,593	72,987,237	534,644	1/42	1i/-42	1Al/-42	5-19/-40	8-7/-42	5	BP
1	43	73,188,767	73,342,557	153,790	1/43	1l/-44	1Aj/43	5-18/-45	8-20/43	5
1	44	73,672,566	74,473,984	801,418	1/44	1l/-43	1Af/-44	5-18/-44	8-16/44	5
1	45	74,678,838	74,901,865	223,027	1/45	1m/-45	1g/-45	5-18/-43	8-21/45	5	BP
1	46	80,057,392	82,995,409	2,938,017	1/46	1o/46	1i/46	3-27/-54	4-11/-46	2	BP
1	47	83,021,487	83,534,956	513,469	1/47	1o/47	1i/47	3-27/-53	2-10/-47	2
1	48	83,664,897	83,916,726	251,829	1/48	1o/48	1i/48	3-27/-52	4-9/-49	2
1	49	83,917,179	86,742,609	2,825,430	1/49	1o/49	1p/-50	3-27/-51	4-9/-48	2
1	50	86,871,590	88,008,235	1,136,645	1/50	1o/50	1p/-49	3-27/-50	4-10/50	2
1	51	88,157,123	90,733,253	2,576,130	1/51	1o/51	1n/51	3-27/-49	7b/51	2
1	52	90,781,783	91,238,336	456,553	1/52	1o/52	1n/52	3-27/-48	2-9/-52	2
1	53	91,712,182	91,876,906	164,724	1/53	1o/53	1n/53	3-27/-47	2-54/53	2
1	54	92,198,254	96,158,583	3,960,329	1/54	1o/54	1n/54	3-27/-46	7a/-54	2
1	55	97,856,036	98,397,157	541,121	1/55	1o/55	1n/55	3-26/-58	4-1/55	2
1	56	101,953,231	102,168,006	214,775	1/56	1o/56	1n/56	3-26/-57	4-3/-57	2
1	57	102,334,346	103,279,914	945,568	1/57	1o/57	1m/57	3-26/-56	4-3/-56	2
1	58	103,789,786	104,019,161	229,375	1/58	1o/58	1k/58	3-26/-55	4-6/-58	2
1	59	104,716,505	105,211,515	495,010	1/59	1o/59	1Ba/-59	3-24/-67	4-7/-60	2
1	60	105,349,269	105,857,825	508,556	1/60	1o/60	1a/60	3-24/-66	4-7/-59	2
1	61	105,969,101	106,350,964	381,863	1/61	1o/61	1a/61	3-24/-65	4-4/61	2
1	62	106,375,913	106,613,186	237,273	1/62	1o/62	1a/62	3-24/-64	4-2/-63	2
1	63	108,258,743	108,523,078	264,335	1/63	1s/-65	1a/63	3-24/-63	4-2/-62	2
1	64	108,649,561	109,641,070	991,509	1/64	1s/-64	1a/64	3-24/-62	4-5/64	2
1	65	109,804,636	111,885,484	2,080,848	1/65	1s/-63	1a/65	3-24/-61	4-8/65	2
1	66	111,887,524	112,706,301	818,777	1/66	1r/66	1a/66	3-24/-60	4-8/66	2
1	67	112,733,100	113,288,049	554,949	1/67	1q/-69	1a/67	3-24/-59	4-8/67	2
1	68	113,743,498	115,802,911	2,059,413	1/68	1q/-68	1a/68	3-23/68	4-8/68	2
1	69	116,878,343	117,818,423	940,080	1/69	1q/-67	1a/69	3-22/-73	4-8/69	2
1	70	117,821,824	119,240,498	1,418,674	1/70	1p/70	1a/70	3-22/-72	4-8/70	2
1	71	119,256,036	119,709,870	453,834	1/71	1t/71	1a/71	3-22/-71	4-8/71	2
1	72	119,819,405	127,796,081	7,976,676	1/72	1t/72	1a/72	3-22/-70	7c/72	2
1	73	127,805,992	131,781,929	3,975,937	1/73	1t/73	1c/-74	3-22/-69	7c/73	2
1	74	134,451,426	137,220,829	2,769,403	1/74	1t/74	1c/-73	3-21/-74	7c/74	2	BP
1	75	138,458,106	139,285,876	827,770	1/75	1t/75	1b/75	3-20/75	7d/-75	2	BP
1	76	139,445,181	139,485,298	40,117	1/76	1t/76	1d/76	3-20/76	7e/76	2	BP
1	77	139,588,983	144,392,892	4,803,909	1/77	1t/77	1d/77	3-19/-77	7e/77	2
1	78	144,525,842	146,602,292	2,076,450	1/78	1t/78	1d/78	3-16/-78	7e/78	2
1	79	151,486,113	153,137,336	1,651,223	1/79	1t/79	1e/-90	3-18/79	7f/-81	2
1	80	153,198,748	155,532,367	2,333,619	1/80	1t/80	1e/-89	3-17/80	7f/-80	2
1	81	155,603,409	158,714,310	3,110,901	1/81	1t/81	1e/-88	3-15/-83	7f/-79	2
1	82	158,739,419	159,176,541	437,122	1/82	1t/82	1e/-87	3-15/-82	7g/-82	2
1	83	159,417,363	166,273,579	6,856,216	1/83	1t/83	1e/-86	3-15/-81	7h/83	2
1	84	167,255,555	167,309,025	53,470	1/84	1t/84	1e/-85	1-34/84	7h/84	2
1	85	167,552,160	167,711,869	159,709	1/85	1t/85	1e/-84	1-34/85	4-31/-89	2
1	86	167,974,172	168,672,610	698,438	1/86	1t/86	1e/-83	1-37/86	4-31/-88	2
1	87	169,619,304	169,936,153	316,849	1/87	1t/87	1e/-82	1-35/-87	4-31/-87	2
1	88	171,645,964	175,314,049	3,668,085	1/88	1t/88	1e/-81	3-28/88	4-31/-86	2
1	89	176,592,647	178,585,578	1,992,931	1/89	1t/89	1e/-80	3-29/-91	4-31/-85	2
1	90	178,868,846	178,954,904	86,058	1/90	1t/90	1e/-79	3-29/-90	4-27/90	2
1	91	178,957,416	179,164,984	207,568	1/91	1t/91	1f/91	3-29/-89	4-27/91	2
1	92	179,793,950	180,649,102	855,152	1/92	1t/92	1f/92	3-30/92	4-27/92	2
1	93	181,217,628	183,201,791	1,984,163	1/93	1t/93	1f/93	3-30/93	4-28/-93	2
1	94	184,065,148	185,964,202	1,899,054	1/94	1t/94	1f/94	3-30/94	4-29/94	2	BP
1	95	188,202,608	189,701,272	1,498,664	1/95	1t/95	1f/95	3-31/-95	4-33/-95	2	BP
1	96	190,533,022	191,592,409	1,059,387	1/96	1t/96	1f/96	3-32/96	4-34/96	2	BP
2	97	1,811,212	2,504,141	692,929	2/97	2a/-97	2b/-97	6b/97	6-38/-97	1
2	98	5,838,444	6,162,029	323,585	2/98	2c/98	2c/98	6c/98	6-51/-98	1
2	99	6,187,612	23,043,672	16,856,060	2/99	2c/99	2c/99	6c/99	8-35/99	1
2	100	25,435,170	26,116,750	681,580	2/100	2c/100	2c/100	6c/100	8-39/100	1
2	101	26,118,526	27,601,418	1,482,892	2/101	2c/101	2g/101	6c/101	8-39/101	1
2	102	27,984,145	32,508,397	4,524,252	2/102	2c/102	2g/102	6c/102	8-38/-102	1
2	103	34,369,134	34,450,810	81,676	2/103	2c/103	2g/103	6d/-104	8-38/-103	1
2	104	34,465,963	36,924,075	2,458,112	2/104	2c/104	2g/104	6d/-103	8-37/104	1
2	105	38,971,496	41,649,672	2,678,176	2/105	2c/105	2g/105	1-50/-105	8-37/105	1
2	106	41,724,825	41,856,660	131,835	2/106	2c/106	2g/106	6e/106	8-37/106	1
2	107	42,041,569	42,978,076	936,507	2/107	2c/107	2g/107	6e/107	8-36/-107	1
2	108	45,689,972	46,454,805	764,833	2/108	2h/-109	2d/-108	6f/108	6-59/-111	1
2	109	46,458,276	46,592,363	134,087	2/109	2h/-108	2i/-113	6f/109	6-59/-110	1
2	110	46,604,008	46,618,768	14,760	2/110	2e/-119	2i/-112	6f/110	6-59/-109	1
2	111	46,626,138	47,613,172	987,034	2/111	2e/-118	2i/-111	6g/-115	6-59/-108	1
2	112	47,679,694	48,236,674	556,980	2/112	2e/-117	2i/-110	6g/-114	6-41/-112	1
2	113	48,438,675	48,678,443	239,768	2/113	2e/-116	2i/-109	6g/-113	6-60/-113	1
2	114	48,985,120	49,116,974	131,854	2/114	2e/-115	2k/114	6g/-112	6-58/114	1
2	115	49,129,175	49,652,374	523,199	2/115	2e/-114	2e/-117	6g/-111	6-58/115	1
2	116	49,758,427	50,702,938	944,511	2/116	2e/-113	2e/-116	6h/116	6-57/116	1
2	117	54,151,348	54,395,708	244,360	2/117	2e/-112	2e/-115	6h/117	8-33/117	1
2	118	54,785,706	55,061,661	275,955	2/118	2e/-111	2l/118	6h/118	6-53/-119	1
2	119	55,098,773	55,166,619	67,846	2/119	2e/-110	2j/-123	6h/119	6-53/-118	1	BP
2	120	56,473,437	57,790,988	1,317,551	2/120	2d/120	2j/-122	4-11/-120	3-19/-120	1	BP
2	121	57,862,274	60,592,128	2,729,854	2/121	2d/121	2j/-121	4-13/121	3-21/121	1	BP
2	122	60,598,508	62,151,548	1,553,040	2/122	2d/122	2j/-120	4-13/122	3-22/-122	1
2	123	62,282,427	62,619,229	336,802	2/123	2f/123	2j/-119	4-13/123	3-23/123	1
2	124	75,239,376	76,265,023	1,025,647	2/124	2j/-124	2m/124	4-14/124	3-13/-126	1
2	125	76,266,817	78,352,196	2,085,379	2/125	2k/125	2m/125	4-14/125	3-13/-125	1
2	126	78,703,602	79,759,980	1,056,378	2/126	2k/126	2m/126	4-22/126	3-13/-124	1	BP
2	127	80,311,770	81,116,760	804,990	2/127	2k/127	2m/127	6i/127	6-52/-127	1	BP
2	128	83,282,252	85,698,636	2,416,384	2/128	2k/128	2m/128	6k/-128	3-11/-130	1
2	129	85,710,060	86,425,531	715,471	2/129	2k/129	2m/129	4-15/129	3-11/-129	1
2	130	88,710,735	89,038,837	328,102	2/130	2k/130	2m/130	6j/130	3-11/-128	1
2	131	89,091,586	89,664,466	572,880	2/131	2k/131	2m/131	6j/131	6-25/131	1	BP
2	132	89,892,397	90,254,560	362,163	2/132	2k/132	2m/132	4-12/132	3-20/132	1	BP
2	133	90,551,078	94,197,054	3,645,976	2/133	2k/133	2m/133	4-10/-136	3-18/-139	1	BP
2	134	94,203,449	94,827,570	624,121	2/134	2k/134	2n/-134	4-10/-135	3-18/-138	1
2	135	94,834,761	96,880,614	2,045,853	2/135	2k/135	2o/135	4-10/-134	3-18/-137	1
2	136	96,886,939	96,955,191	68,252	2/136	2l/-138	2o/136	4-10/-133	3-18/-136	1
2	137	99,851,865	100,762,686	910,821	2/137	2l/-137	2o/137	4-9/137	3-18/-135	1
2	138	100,835,482	102,943,406	2,107,924	2/138	2l/-136	2o/138	4-8/-140	3-18/-134	1
2	139	102,945,373	105,067,890	2,122,517	2/139	2m/-140	2o/139	4-8/-139	3-18/-133	1
2	140	105,115,228	105,489,595	374,367	2/140	2m/-139	2o/140	4-8/-138	3-14/-142	1
2	141	111,387,305	118,487,810	7,100,505	2/141	2n/141	2o/141	4-7/141	3-14/-141	1
2	142	118,498,553	122,513,718	4,015,165	2/142	2n/142	2o/142	4-6/-143	3-14/-140	1
2	143	122,873,009	124,530,222	1,657,213	2/143	2n/143	2o/143	4-6/-142	3-24/143	1
2	144	124,554,787	127,543,498	2,988,711	2/144	2n/144	2o/144	4-5/144	3-24/144	1
2	145	128,416,026	134,837,148	6,421,122	2/145	2n/145	2o/145	4-3/-145	3-24/145	1
2	146	137,565,581	140,575,554	3,009,973	2/146	2n/146	2o/146	4-2/-146	3-24/146	1
2	147	140,851,304	143,321,917	2,470,613	2/147	2n/147	2o/147	4-1/147	3-24/147	1
2	148	143,679,266	146,092,354	2,413,088	2/148	2n/148	2o/148	4-4/-148	3-24/148	1
3	149	31,223	1,804,172	1,772,949	3/149	3b/149	3n/-149	1-65/149	1-105/-149	3	BP
3	150	2,461,591	2,993,921	532,330	3/150	3a/-152	3o/150	1-67/-151	1-106/150	3	BP
3	151	3,089,932	3,140,510	50,578	3/151	3a/-151	3o/151	1-67/-150	1-101/151	3	BP
3	152	3,259,300	4,109,840	850,540	3/152	3a/-150	3o/152	4-21/-152	1-101/152	3	BP
3	153	6,518,411	7,479,643	961,232	3/153	3e/-153	3k/-153	1-66/-153	1-107/153	12	BP
3	154	7,791,735	8,243,627	451,892	3/154	3f/-154	3j/154	1-62/-155	1-92/-155	12	BP
3	155	8,254,311	8,520,863	266,552	3/155	3d/155	3j/155	1-62/-154	1-92/-154	12	BP
3	156	14,083,953	14,661,864	577,911	3/156	3с/156	3m/156	1-36/156	1-103/156	3	BP
3	157	16,406,185	16,952,136	545,951	3/157	3g/157	3g/-158	1-63/157	2-18/-159	12	BP
3	158	16,964,605	17,042,231	77,626	3/158	3g/158	3g/-157	1-60/-161	2-18/-158	12
3	159	17,043,946	22,120,699	5,076,753	3/159	3g/159	3f/159	1-60/-160	2-18/-157	12
3	160	22,321,200	22,443,042	121,842	3/160	3h/-175	3f/160	1-60/-159	2-43/160	12
3	161	22,497,054	22,895,372	398,318	3/161	3h/-174	3f/161	1-60/-158	1-109/-163	12
3	162	26,040,209	26,122,615	82,406	3/162	3h/-173	3f/162	2-28/162	1-109/-162	12
3	163	26,127,210	26,491,377	364,167	3/163	3h/-172	3e/-165	2-28/163	1-109/-161	12
3	164	26,664,978	27,157,402	492,424	3/164	3h/-171	3e/-164	2-23/-164	1-91/-164	12	BP
3	165	27,643,800	28,438,993	795,193	3/165	3h/-170	3e/-163	1-61/-166	2-41/-167	3	BP
3	166	28,441,126	28,776,057	334,931	3/166	3h/-169	3p/166	1-61/-165	2-41/-166	3
3	167	28,776,349	29,555,063	778,714	3/167	3h/-168	3p/167	1-58/-168	2-41/-165	3
3	168	29,558,064	30,131,681	573,617	3/168	3h/-167	3p/168	1-58/-167	2-44/-170	3
3	169	30,172,432	30,201,883	29,451	3/169	3h/-166	3p/169	1-59/169	2-44/-169	3
3	170	30,205,713	30,388,223	182,510	3/170	3h/-165	3q/-174	1-59/170	2-44/-168	3
3	171	30,402,692	31,022,975	620,283	3/171	3h/-164	3q/-173	1-59/171	1-93/-171	3
3	172	31,362,298	31,793,151	430,853	3/172	3h/-163	3q/-172	1-59/172	1-94/-172	3
3	173	33,122,619	33,265,404	142,785	3/173	3h/-162	3q/-171	1-59/173	2-20/173	3
3	174	34,911,638	35,011,994	100,356	3/174	3h/-161	3q/-170	1-57/174	2-20/174	3
3	175	35,015,434	38,115,541	3,100,107	3/175	3h/-160	3r/-178	1-57/175	2-20/175	3
3	176	38,123,348	40,035,095	1,911,747	3/176	3i/176	3r/-177	1-57/176	2-20/176	3
3	177	40,076,582	42,160,537	2,083,955	3/177	3i/177	3r/-176	1-57/177	2-49/-179	3
3	178	42,774,697	44,664,812	1,890,115	3/178	3i/178	3r/-175	1-55/178	2-49/-178	3
3	179	44,676,739	44,919,024	242,285	3/179	3i/179	3u/-179	1-55/179	2-49/-177	3	BP
3	180	45,246,961	47,049,758	1,802,797	3/180	3i/180	3s/-180	1-54/180	2-48/180	3	BP
3	181	48,758,800	51,403,570	2,644,770	3/181	3i/181	3t/-182	1-56/-181	2-48/181	3	BP
3	182	51,722,670	52,784,101	1,061,431	3/182	3i/182	3t/-181	1-52/-182	2-47/-191	3	BP
3	183	56,464,354	56,942,998	478,644	3/183	3i/183	3v/183	1-53/-183	2-47/-190	3
3	184	58,916,847	65,191,583	6,274,736	3/184	3i/184	3v/184	1-48/184	2-47/-189	3
3	185	65,203,410	68,001,732	2,798,322	3/185	3i/185	3v/185	1-49/-185	2-47/-188	3
3	186	69,430,563	72,226,544	2,795,981	3/186	3i/186	3v/186	1-45/186	2-47/-187	3
3	187	72,907,311	74,111,712	1,204,401	3/187	3i/187	3v/187	1-47/-187	2-47/-186	3
3	188	74,262,071	76,384,821	2,122,750	3/188	3i/188	3v/188	1-46/188	2-47/-185	3
3	189	76,407,626	80,710,111	4,302,485	3/189	3i/189	3v/189	1-51/189	2-47/-184	3
3	190	81,550,132	86,539,833	4,989,701	3/190	3i/190	3v/190	1-44/-190	2-47/-183	3
3	191	87,541,506	87,801,573	260,067	3/191	3i/191	3v/191	1-41/191	2-47/-182	3
3	192	87,858,707	88,994,470	1,135,763	3/192	3i/192	3v/192	1-41/192	1-96/-194	3
3	193	89,077,886	93,290,776	4,212,890	3/193	3i/193	3v/193	1-43/193	1-96/-193	3
3	194	94,227,755	96,511,191	2,283,436	3/194	3i/194	3v/194	1-40/-194	1-96/-192	3
3	195	100,603,511	101,365,895	762,384	3/195	3i/195	3v/195	1-42/195	1-123/-195	3	BP
3	196	108,483,286	108,906,416	423,130	3/196	3k/196	3w/-197	1-38/-197	2-45/196	3	BP
3	197	109,609,102	109,845,641	236,539	3/197	3j/-197	3w/-196	1-38/-196	2-45/197	3
4	198	19,280,533	22,969,117	3,688,584	4/198	4q/-198	4s/198	5-31/-198	5-15/-198	4	BP
4	199	27,985,059	28,543,978	558,919	4/199	4r/-203	4a/199	5-30/-201	5-16/-203	4	BP
4	200	28,824,435	30,084,476	1,260,041	4/200	4r/-202	4h/200	5-30/-200	5-16/-202	4	BP
4	201	30,103,408	30,757,909	654,501	4/201	4r/-201	4i/-202	5-30/-199	5-16/-201	4
4	202	30,767,868	32,678,049	1,910,181	4/202	4r/-200	4i/-201	5-32/-203	5-16/-200	4
4	203	32,682,513	33,407,944	725,431	4/203	4r/-199	4r/203	5-32/-202	5-16/-199	4	BP
4	204	36,346,519	36,636,113	289,594	4/204	4g/-204	4l/204	5-11/204	5-6/-204	4	BP
4	205	36,719,441	37,171,141	451,700	4/205	4d/205	4n/-205	5-35/205	5-7/205	4	BP
4	206	38,697,407	39,417,530	720,123	4/206	4n/206	4v/-207	5-27/206	5-13/206	4	BP
4	207	39,766,567	41,689,599	1,923,032	4/207	4n/207	4v/-206	5-28/207	5-13/207	4	BP
4	208	42,697,451	43,356,813	659,362	4/208	4p/208	4u/208	3-25/-208	5-14/-209	4	BP
4	209	43,728,094	43,875,833	147,739	4/209	4o/209	4u/209	5-29/-209	5-14/-208	4	BP
4	210	45,894,847	46,253,311	358,464	4/210	4b/210	4g/-210	5-10/210	5-9/210	4	BP
4	211	49,431,081	50,130,396	699,315	4/211	4j/-211	4c/-211	5-37/211	5-4/211	4	BP
4	212	51,582,576	53,401,727	1,819,151	4/212	4t/212	4e/-214	5-34/212	5-2/212	4	BP
4	213	54,481,010	55,401,395	920,385	4/213	4a/-213	4e/-213	5-34/213	5-11/-215	4	BP
4	214	55,403,856	56,803,234	1,399,378	4/214	4c/214	4e/-212	5-34/214	5-11/-214	4
4	215	56,815,408	57,767,679	952,271	4/215	4c/215	4o/-215	5-34/215	5-11/-213	4	BP
4	216	57,842,478	58,463,159	620,681	4/216	4f/-216	4m/216	5-12/216	5-5/-216	4	BP
4	217	60,647,938	62,261,568	1,613,630	4/217	4m/-218	4w/217	5-26/-221	5-12/-217	4
4	218	62,374,205	62,815,625	441,420	4/218	4m/-217	4w/218	5-26/-220	5-3/218	4
4	219	62,817,700	63,850,150	1,032,450	4/219	4k/219	4w/219	5-26/-219	5-3/219	4
4	220	63,927,173	64,194,207	267,034	4/220	4v/220	4w/220	5-26/-218	5-3/220	4
4	221	64,343,648	65,443,231	1,099,583	4/221	4v/221	4w/221	5-26/-217	5-19/221	4
4	222	66,662,165	68,900,830	2,238,665	4/222	4v/222	4w/222	5-25/-222	5-19/222	4
4	223	73,253,034	75,550,277	2,297,243	4/223	4v/223	4w/223	5-16/223	5-19/223	4
4	224	81,708,094	82,072,552	364,458	4/224	4v/224	4w/224	5-17/224	5-19/224	4
4	225	85,278,542	85,703,474	424,932	4/225	4v/225	4w/225	6l/225	1-117/-225	4
4	226	86,947,550	87,115,780	168,230	4/226	4v/226	4w/226	5-38/226	1-118/226	4
5	227	4,503,798	5,601,056	1,097,258	5/227	5c/-227	5a/227	1-17/227	5-24/227	6
5	228	6,189,098	6,507,917	318,819	5/228	5b/228	5b/-228	1-18/-228	5-24/228	6
5	229	8,159,469	9,169,792	1,010,323	5/229	5a/229	5g/229	1-19/229	5-23/-231	6
5	230	9,938,611	11,834,286	1,895,675	5/230	5a/230	5g/230	1-20/230	5-23/-230	6
5	231	11,835,095	12,097,997	262,902	5/231	5h/231	5g/231	1-20/231	5-23/-229	6
5	232	15,917,357	15,983,687	66,330	5/232	5d/-237	5g/232	1-20/232	5-27/232	6
5	233	16,421,431	16,937,727	516,296	5/233	5d/-236	5d/233	1-15/-233	5-27/233	6
5	234	18,266,609	19,720,786	1,454,177	5/234	5d/-235	5h/234	1-14/-234	5-25/234	6
5	235	19,741,068	20,786,555	1,045,487	5/235	5d/-234	5h/235	1-13/235	5-25/235	6
5	236	20,994,475	21,627,573	633,098	5/236	5d/-233	5h/236	1-11/236	5-25/236	6	BP
5	237	22,080,749	22,450,240	369,491	5/237	5d/-232	5h/237	1-10/-238	5-26/-239	6	BP
5	238	22,452,053	23,109,978	657,925	5/238	5f/-246	5h/238	1-10/-237	5-26/-238	6
5	239	23,166,405	23,453,067	286,662	5/239	5f/-245	5h/239	1-12/-239	5-26/-237	6	BP
5	240	23,741,019	25,353,812	1,612,793	5/240	5f/-244	5h/240	1-9/-241	1-38/240	6	BP
5	241	25,416,993	26,641,570	1,224,577	5/241	5f/-243	5h/241	1-9/-240	1-43/241	6
5	242	28,956,673	29,211,958	255,285	5/242	5f/-242	5h/242	1-7/-245	1-36/-242	6
5	243	29,298,931	29,900,423	601,492	5/243	5f/-241	5h/243	1-7/-244	1-34/243	6
5	244	29,947,001	31,635,742	1,688,741	5/244	5f/-240	5h/244	1-7/-243	1-35/-244	6
5	245	31,889,222	33,431,580	1,542,358	5/245	5f/-239	5h/245	1-7/-242	1-40/-246	6
5	246	33,444,998	35,076,248	1,631,250	5/246	5f/-238	5h/246	2-11/-247	1-40/-245	6
5	247	35,402,003	35,512,215	110,212	5/247	1c/247	5h/247	2-11/-246	1-52/247	6
5	248	35,565,936	35,997,809	431,873	5/248	1c/248	5h/248	1-6/248	1-52/248	6
5	249	36,000,902	36,070,810	69,908	5/249	5j/249	5h/249	1-6/249	1-52/249	6
5	250	36,096,196	36,776,202	680,006	5/250	5j/250	5h/250	1-6/250	1-49/-251	6
5	251	36,873,114	36,944,980	71,866	5/251	5j/251	5h/251	1-5/-253	1-49/-250	6
5	252	36,961,871	43,650,462	6,688,591	5/252	5j/252	5h/252	1-5/-252	1-42/-252	6
5	253	43,696,529	44,692,645	996,116	5/253	5j/253	5h/253	1-5/-251	1-41/253	6
5	254	44,982,641	47,854,136	2,871,495	5/254	5j/254	5h/254	1-4/254	1-57/-256	6
5	255	50,289,289	51,346,053	1,056,764	5/255	5j/255	5h/255	1-3/-255	1-57/-255	6
5	256	51,460,274	51,784,742	324,468	5/256	5j/256	5h/256	1-2/256	1-57/-254	6	BP
5	257	52,025,960	52,726,130	700,170	5/257	5j/257	5h/257	1-1/257	1-54/257	7	BP
5	258	52,760,702	54,010,068	1,249,366	5/258	5j/258	5h/258	1-1/258	1-46/-258	7
6	259	22,623,448	22,656,120	32,672	6/259	6c/259	6h/259	3-9/259	1-24/259	8
6	260	22,697,612	25,956,351	3,258,739	6/260	6c/260	6h/260	3-9/260	1-23/-262	8
6	261	29,766,626	30,891,725	1,125,099	6/261	6c/261	6h/261	3-14/-261	1-23/-261	8
6	262	30,924,648	31,321,287	396,639	6/262	6c/262	6h/262	3-13/262	1-23/-260	8
6	263	31,650,290	32,298,609	648,319	6/263	6c/263	6h/263	3-13/263	1-10/263	8
6	264	32,358,786	32,375,237	16,451	6/264	6c/264	6h/264	3-12/264	1-10/264	8
6	265	32,579,585	33,291,539	711,954	6/265	6c/265	6h/265	3-12/265	1-2/265	8
7	266	2,460,185	3,524,626	1,064,441	7/266	7b/266	7g/266	1-27/266	7k/-267	3
7	267	3,569,551	4,380,745	811,194	7/267	7b/267	7a/267	1-27/267	7k/-266	3	BP
7	268	4,973,379	5,554,442	581,063	7/268	7b/268	7c/-268	1-28/-269	2-68/268	3	BP
7	269	5,571,609	6,340,661	769,052	7/269	7b/269	7b/269	1-28/-268	2-68/269	3	BP
7	270	7,360,976	8,811,258	1,450,282	7/270	7a/-270	7d/-275	2-25/-270	4-22/270	3
7	271	21,948,734	22,556,103	607,369	7/271	7e/271	7d/-274	1-24/271	7j/271	3	BP
7	272	23,629,770	24,660,508	1,030,738	7/272	7e/272	7d/-273	1-23/-274	4-17/272	5	BP
7	273	24,863,647	25,726,759	863,112	7/273	7e/273	7d/-272	1-23/-273	4-18/-273	5
7	274	25,950,110	26,139,183	189,073	7/274	7e/274	7d/-271	1-23/-272	4-12/274	5
7	275	26,187,705	27,718,020	1,530,315	7/275	7e/275	7d/-270	1-21/-275	4-12/275	5	BP
7	276	28,022,929	29,205,132	1,182,203	7/276	7e/276	7h/276	1-22/-276	4-19/276	2	BP
7	277	29,769,898	33,294,489	3,524,591	7/277	7e/277	7h/277	1-25/277	4-19/277	2
8	278	114,441	1,107,900	993,459	8/278	8b/278	8d/-278	4-23/-278	2-51/278	9
8	279	6,700,449	7,288,791	588,342	8/279	8b/279	8a/279	4-17/-280	2-12/-280	9
8	280	7,299,125	7,370,943	71,818	8/280	8b/280	8c/-280	4-17/-279	2-12/-279	9	BP
8	281	10,114,791	10,924,777	809,986	8/281	8a/-283	8e/281	4-24/281	2-50/-282	9	BP
8	282	11,017,165	12,952,829	1,935,664	8/282	8a/-282	8e/282	4-25/-282	2-50/-281	9
8	283	13,010,113	13,897,880	887,767	8/283	8a/-281	8e/283	4-26/283	2-4/283	9
8	284	13,900,642	14,217,956	317,314	8/284	8c/284	8e/284	4-26/284	2-4/284	9
8	285	14,240,424	14,887,099	646,675	8/285	8c/285	8e/285	4-26/285	2-6/-289	9
8	286	18,513,205	19,661,296	1,148,091	8/286	8c/286	8e/286	4-28/286	2-3/-288	9
8	287	19,668,616	20,085,298	416,682	8/287	8c/287	8e/287	4-29/-287	2-3/-287	9
8	288	20,090,925	20,715,723	624,798	8/288	8c/288	8e/288	4-30/288	2-3/-286	9
8	289	22,238,521	23,622,760	1,384,239	8/289	8c/289	8e/289	4-31/289	2-3/-285	9
8	290	24,143,715	27,283,078	3,139,363	8/290	8c/290	8e/290	4-27/-290	2-5/-290	9
9	291	100,558	319,476	218,918	9/291	9b/-294	9d/291	3-7/291	4-14/291	3
9	292	471,040	706,000	234,960	9/292	9b/-293	9d/292	3-8/292	2-65/-292	3
9	293	791,484	905,234	113,750	9/293	9b/-292	9d/293	3-8/293	4-16/-295	3
9	294	911,862	1,707,342	795,480	9/294	9b/-291	9b/-297	3-8/294	4-16/-294	3
9	295	1,731,126	2,039,432	308,306	9/295	9d/295	9b/-296	3-8/295	4-16/-293	3
9	296	2,072,069	2,191,424	119,355	9/296	9d/296	9b/-295	3-8/296	2-66/296	3
9	297	2,748,338	2,888,119	139,781	9/297	9d/297	9b/-294	3-6/297	2-66/297	3
9	298	2,960,217	3,936,393	976,176	9/298	9c/298	9c/-299	3-6/298	2-66/298	3
9	299	3,968,643	4,320,078	351,435	9/299	9c/299	9c/-298	3-5/-299	2-66/299	3
9	300	4,730,099	5,000,369	270,270	9/300	9a/-303	9a/-301	3-4/-301	2-66/300	3
9	301	5,193,756	5,898,837	705,081	9/301	9a/-302	9a/-300	3-4/-300	4-15/301	3
9	302	7,060,700	10,602,015	3,541,315	9/302	9a/-301	9e/302	3-3/-302	7p/-303	3
9	303	11,353,663	11,803,929	450,266	9/303	9a/-300	9e/303	3-2/-303	7p/-302	3
9	304	15,733,174	18,908,483	3,175,309	9/304	9e/304	9e/304	3-1/304	7n/-304	3
9	305	18,995,767	22,429,258	3,433,491	9/305	9e/305	9e/305	3-1/305	7q/305	3
11	306	3,050,454	4,743,873	1,693,419	11/306	12a/-307	11b/306	LGc-1/-306	1-75/-307	15
11	307	6,859,319	7,364,048	504,729	11/307	12a/-306	11d/307	LGc-2/307	1-75/-306	15
11	308	10,910,756	11,910,910	1,000,154	11/308	12c/-308	11f/308	LGc-4/-309	1-110/-311	16
11	309	11,969,846	12,404,420	434,574	11/309	12d/309	11e/309	LGc-4/-308	1-110/-310	16
11	310	12,429,749	13,236,152	806,403	11/310	12d/310	11e/310	LGd/310	1-110/-309	16
11	311	14,000,710	14,593,203	592,493	11/311	12d/311	11a/-312	LGc-3/311	1-110/-308	16
11	312	14,827,134	15,191,290	364,156	11/312	12d/312	11a/-311	LGc-3/312	1-95/312	16
12	313	539,762	867,507	327,745	12/313	13b/313	12d/-313	2-30/313	6-54/-313	11	BP
12	314	1,408,603	1,880,799	472,196	12/314	13b/314	12b/314	2-29/314	6-40/314	11	BP
12	315	2,140,381	2,189,014	48,633	12/315	13b/315	12b/315	2-29/315	6-55/-315	11	BP
12	316	3,837,593	4,963,792	1,126,199	12/316	13a/-318	12a/-317	2-31/316	6-45/316	11
12	317	5,048,130	5,449,787	401,657	12/317	13a/-317	12a/-316	2-31/317	6-50/317	11
12	318	6,937,214	8,428,499	1,491,285	12/318	13a/-316	12f/318	2-32/318	6-56/-318	11
12	319	8,898,190	8,938,444	40,254	12/319	13c/319	12f/319	2-32/319	6-42/319	11
12	320	9,150,833	9,752,004	601,171	12/320	13c/320	12f/320	2-32/320	6-49/-320	11
12	321	9,758,321	10,188,929	430,608	12/321	13c/321	12f/321	2-32/321	6-48/321	11
12	322	10,377,417	11,244,676	867,259	12/322	13c/322	12f/322	2-32/322	6-47/-322	11
12	323	11,519,891	11,765,440	245,549	12/323	13c/323	12f/323	2-34/-324	6-39/-323	11
12	324	11,773,835	12,554,291	780,456	12/324	13c/324	12f/324	2-34/-323	6-43/324	11
12	325	14,337,852	19,072,030	4,734,178	12/325	13c/325	12f/325	2-33/-325	6-43/325	11
13	326	184,334	411,885	227,551	13/326	14b/326	13d/326	4-19/326	1-60/-326	8
13	327	496,989	1,097,877	600,888	13/327	14b/327	13d/327	4-20/-327	1-59/327	8	BP
13	328	3,808,286	6,828,576	3,020,290	13/328	14a/-329	13c/-328	1-26/-328	1-64/-328	8	BP
13	329	7,527,539	7,919,172	391,633	13/329	14a/-328	13b/329	2-22/329	1-66/329	8
13	330	7,922,917	7,941,525	18,608	13/330	14c/330	13b/330	2-22/330	1-66/330	8
13	331	8,102,357	8,632,070	529,713	13/331	14c/331	13b/331	2-22/331	1-65/331	8
13	332	8,651,981	9,177,006	525,025	13/332	14c/332	13b/332	2-26/332	1-65/332	8
13	333	12,432,778	13,148,919	716,141	13/333	14c/333	13b/333	2-27/333	1-62/-333	8
13	334	13,168,641	13,628,848	460,207	13/334	14c/334	13b/334	2-27/334	1-68/334	8
13	335	13,800,894	13,847,048	46,154	13/335	14c/335	13b/335	2-27/335	1-53/-335	8
13	336	15,106,937	16,442,109	1,335,172	13/336	14c/336	13b/336	2-24/-338	1-56/336	8
13	337	16,451,408	16,546,268	94,860	13/337	14c/337	13a/-338	2-24/-337	1-56/337	8
13	338	16,574,270	16,905,043	330,773	13/338	14c/338	13a/-337	2-24/-336	1-61/338	8
15	339	3,192,356	4,411,747	1,219,391	15/339	16a/-339	15a/339	LGb-1/339	3-33/339	14
15	340	4,506,261	4,519,847	13,586	15/340	16d/340	15a/340	LGb-1/340	3-33/340	14
15	341	4,612,696	5,268,076	655,380	15/341	16d/341	15a/341	LGb-1/341	3-37/-341	14
15	342	5,272,082	5,427,638	155,556	15/342	16d/342	15a/342	LGb-1/342	3-36/342	14
15	343	11,571,830	12,180,216	608,386	15/343	16c/-343	15c/343	LGb-2/343	3-39/343	14
18	344	136,831	994,891	858,060	18/344	19a/344	18c/-345	2-19/-344	2-38/344	13
18	345	1,015,265	2,721,096	1,705,831	18/345	19a/345	18c/-344	2-18/345	2-38/345	13
18	346	2,730,881	2,977,071	246,190	18/346	19a/346	18d/346	2-18/346	2-38/346	13
18	347	2,979,560	3,330,660	351,100	18/347	19c/-350	18d/347	2-18/347	2-38/347	13
18	348	3,451,664	3,523,700	72,036	18/348	19c/-349	18d/348	2-20/348	2-38/348	13
18	349	3,837,565	4,228,827	391,262	18/349	19c/-348	18d/349	2-20/349	2-37/349	13
18	350	4,287,667	4,804,042	516,375	18/350	19c/-347	18d/350	2-20/350	2-31/350	13	BP
18	351	9,244,180	9,404,415	160,235	18/351	19e/351	18a/351	2-17/351	2-33/-351	13	BP
18	352	10,705,566	11,193,501	487,935	18/352	19b/352	18e/-352	2-21/-352	2-32/-352	13
20	353	595,220	1,369,970	774,750	20/353	21c/353	20a/-353	4-36/-354	1-69/-356	7
20	354	1,414,193	1,635,876	221,683	20/354	21c/354	20b/354	4-36/-353	1-69/-355	7
20	355	1,834,506	1,835,150	644	20/355	21b/355	20b/355	4-37/-356	1-69/-354	7
20	356	1,839,144	2,873,569	1,034,425	20/356	21b/356	20c/356	4-37/-355	1-69/-353	7	BP
20	357	3,084,832	3,831,818	746,986	20/357	21b/357	20c/357	4-39/357	1-70/357	6	BP
20	358	4,080,888	4,827,323	746,435	20/358	21b/358	20c/358	4-38/-358	1-71/-358	7	BP
20	359	5,523,228	6,165,748	642,520	20/359	21a/-360	20c/359	4-40/359	1-87/-360	7
20	360	6,184,998	6,803,996	618,998	20/360	21a/-359	20f/-360	4-40/360	1-87/-359	7
20	361	7,132,636	9,379,031	2,246,395	20/361	21d/361	20d/-362	4-41/361	1-85/-361	7
20	362	9,432,396	9,959,790	527,394	20/362	21d/362	20d/-361	4-41/362	1-84/362	7
24	363	2,886,525	2,899,692	13,167	24/363	25c/363	24d/-363	LGa/-365	4-23/363	17
24	364	2,907,440	3,176,974	269,534	24/364	25c/364	24b/-365	LGa/-364	4-23/364	17
24	365	3,264,182	4,146,301	882,119	24/365	25b/365	24b/-364	LGa/-363	4-23/365	17
26	366	4,027,120	4,349,541	322,421	26/366	27c/366	26d/366	4-34/366	2-39/-367	18
26	367	4,366,515	4,623,308	256,793	26/367	27b/-368	26d/367	4-34/367	2-39/-366	18
26	368	4,654,426	4,671,499	17,073	26/368	27b/-367	26d/368	4-34/368	2-42/368	18
26	369	4,687,281	4,876,324	189,043	26/369	27e/-369	26d/369	4-33/-369	2-42/369	18
27	370	3,370,001	3,804,671	434,670	27/370	28d/370	27f/-370	6n/-370	2-27/-371	9	BP
27	371	4,123,959	4,569,135	445,176	27/371	28c/371	27c/371	6m/371	2-27/-370	9	BP
Z	372	1,094,355	1,253,173	158,818	Z/372	Za/372	Za/-372	2-1/372	3-9/-372	19
Z	373	13,069,579	14,462,563	1,392,984	Z/373	Zb/373	Zo/373	2-2/-374	3-16/-373	19
Z	374	14,714,438	17,414,017	2,699,579	Z/374	Zb/374	Zo/374	2-2/-373	3-3/374	19
Z	375	18,038,341	19,408,420	1,370,079	Z/375	Zb/375	Zo/375	2-3/-375	3-3/375	19
Z	376	20,158,656	21,538,306	1,379,650	Z/376	Zb/376	Zo/376	2-4/376	3-3/376	19
Z	377	21,823,043	23,189,406	1,366,363	Z/377	Zb/377	Zq/377	2-4/377	3-3/377	19
Z	378	23,357,914	23,642,099	284,185	Z/378	Zb/378	Zq/378	2-4/378	3-6/-379	19
Z	379	23,650,576	25,245,917	1,595,341	Z/379	Zb/379	Zr/-384	2-4/379	3-6/-378	19	BP
Z	380	25,370,691	26,486,102	1,115,411	Z/380	Zb/380	Zr/-383	2-10/380	6-17/380	19	BP
Z	381	26,525,456	28,916,020	2,390,564	Z/381	Zb/381	Zr/-382	2-10/381	6-35/381	19
Z	382	30,816,623	33,064,455	2,247,832	Z/382	Zb/382	Zr/-381	2-8/382	6-35/382	19
Z	383	33,195,926	33,472,163	276,237	Z/383	Zb/383	Zr/-380	2-14/-383	6-35/383	19	BP
Z	384	34,382,283	34,505,716	123,433	Z/384	Zb/384	Zr/-379	2-9/-389	6-16/-385	19	BP
Z	385	34,706,838	37,181,180	2,474,342	Z/385	Zb/385	Zf/-385	2-9/-388	6-16/-384	19
Z	386	37,258,513	37,895,616	637,103	Z/386	Zb/386	Zp/-387	2-9/-387	6-26/386	19
Z	387	37,910,150	40,649,797	2,739,647	Z/387	Zb/387	Zp/-386	2-9/-386	6-24/-387	19
Z	388	40,683,662	42,795,606	2,111,944	Z/388	Zb/388	Zc/-390	2-9/-385	6-7/388	19
Z	389	43,093,671	43,475,075	381,404	Z/389	Zc/-389	Zc/-389	2-9/-384	6-2/-389	19
Z	390	43,940,386	44,533,601	593,215	Z/390	Zd/390	Zc/-388	2-7/-390	3-1/-390	19	BP
Z	391	54,538,572	54,596,800	58,228	Z/391	Ze/-392	Zb/391	2-16/391	6-27/391	19	BP
Z	392	56,049,306	56,306,158	256,852	Z/392	Ze/-391	Zs/392	2-6/392	3-8/-392	19	BP
Z	393	57,240,398	60,504,814	3,264,416	Z/393	Zg/-397	Ze/-393	2-5/-394	3-15/393	19	BP
Z	394	60,985,440	63,879,157	2,893,717	Z/394	Zg/-396	Zt/394	2-5/-393	3-15/394	19	BP
Z	395	65,583,281	66,033,241	449,960	Z/395	Zg/-395	Zm/395	2-12/-395	6-11/395	19	BP
Z	396	67,159,094	68,421,169	1,262,075	Z/396	Zg/-394	Zn/396	2-13/-396	6-10/396	19	BP
Z	397	68,655,306	68,824,547	169,241	Z/397	Zg/-393	Zn/397	2-15/-397	6-10/397	19
