# Supplementary material for: Reconstruction of the diapsid ancestral genome permits chromosome evolution tracing in avian and non-avian dinosaurs
Source: Nat Commun. 2018 May 21;9:1883. doi: 10.1038/s41467-018-04267-9 (PMC5962605; doi:10.1038/s41467-018-04267-9)
Supplement: Supplementary file 5 — Supplementary Data 3 [file 41467_2018_4267_MOESM5_ESM.xlsx]

## Sheet: Sheet1
Supplementary Data 3: Cross species FISH results. Unless otherwise stated, results refer to chicken probes (chromosome paints or BACs) applied to the chromosomes of A. spinifera. Taken together, the data supports our central finding that the basic ‘avian like’ pattern was laid down in the archelosaur ancestor with few inter-chromosomal rearrangements since.
Chromosome (chicken homeologue)	Chromosome paints	BAC probes	Comments
1	Weak signal		Size, morphology and previous study, suggest Turtle and Chicken are homeologous with no apparent interchromosomal rearrangement
2	One chromosome	-	Turtle and Chicken are homeologous with no apparent interchromosomal rearrangement
3	One chromosome	-	Turtle and Chicken are homeologous with no apparent interchromosomal rearrangement
4	Two chromosomes	-	Pattern seen when chicken chromosome 4 paint is applied to most other avian metaphases. Late fussion in chicken line only. Turtle and most birds are homeologous with no apparent interchromosomal rearrangement
5	Weak signal	-	Size, morphology and previous study, suggest Turtle and Chicken are homeologous with no apparent interchromosomal rearrangement
6	One chromosome	-	Turtle and Chicken are homeologous with no apparent interchromosomal rearrangement
7	One chromosome	-	Turtle and Chicken are homeologous with no apparent interchromosomal rearrangement
8	One chromosome	-	Turtle and Chicken are homeologous with no apparent interchromosomal rearrangement
9	One chromosome	-	Turtle and Chicken are homeologous with no apparent interchromosomal rearrangement
10	Similar pattern to chicken (paint has a large signal in 10 and a small signal on 12		Turtle and Chicken are homeologous with no apparent interchromosomal rearrangement
11	One chromosome		Turtle and Chicken are homeologous with no apparent interchromosomal rearrangement
12	Similar pattern to chicken (paint has a large signal in 10 and a small signal on 12	Attached to 13	Fission of chicken 12-13 homeologues after archelosaur divergence
13		Attached to 12	Fission of chicken 12-13 homeologues after archelosaur divergence
14	Paint identifies chromosomes 14 and 15 – similar pattern in A. spinifera	Clear signal on one, similarly sized chromosome	Turtle and Chicken are homeologous with no apparent interchromosomal rearrangement, although attached to larger chromosome in T. scripta
15	Paint identifies chromosomes 14 and 15 – similar pattern in A. spinifera	Clear signal on one, similarly sized chromosome	Turtle and Chicken are homeologous with no apparent interchromosomal rearrangement
16	No result	No result	No information for this chromosome
17	Paint identifies chromosomes 17,18 and 19 similar pattern in A. spinifera	Clear signal on one, similarly sized chromosome	Turtle and Chicken are homeologous with no apparent interchromosomal rearrangement
18	Paint identifies chromosomes 17,18 and 19 similar pattern in A. spinifera	Clear signal on one, similarly sized chromosome	Turtle and Chicken are homeologous with no apparent interchromosomal rearrangement
19	Paint identifies chromosomes 17,18 and 19 similar pattern in A. spinifera	Clear signal on one, similarly sized chromosome	Turtle and Chicken are homeologous with no apparent interchromosomal rearrangement
20	No result	No result	No information for this chromosome
21		Clear signal on one, similarly sized chromosome	Turtle and Chicken are homeologous with no apparent interchromosomal rearrangement
22		No result in A. spinifera	Attached to larger chromosome in T. scripta. Inconclusive result for this chromosome.
23		Clear signal on one, similarly sized chromosome	Turtle and Chicken are homeologous with no apparent interchromosomal rearrangement
24		Clear signal on one, similarly sized chromosome	Turtle and Chicken are homeologous with no apparent interchromosomal rearrangement
25		Clear signal on one, similarly sized chromosome	Turtle and Chicken are homeologous with no apparent interchromosomal rearrangement
26		Clear signal on one, similarly sized chromosome	Turtle and Chicken are homeologous with no apparent interchromosomal rearrangement Attached to larger chromosome in T. scripta
27		Clear signal on one, similarly sized chromosome	Turtle and Chicken are homeologous with no apparent interchromosomal rearrangement
28		Clear signal on one, similarly sized chromosome	Turtle and Chicken are homeologous with no apparent interchromosomal rearrangement
29-38	Paint that detects most chromosomes in this group not successful in turtle	Few sequences assigned to these chromosomes and no BAC available	No information for these chromosomes
Z	One autosome		Previous study indicated chicken Z homeologous to one autosome in turtle
W	No signal		Sex chromosome evolution occurred after Peleognathe/Neognathe divergence
