# Supplementary material for: Reconstruction of the diapsid ancestral genome permits chromosome evolution tracing in avian and non-avian dinosaurs
Source: Nat Commun. 2018 May 21;9:1883. doi: 10.1038/s41467-018-04267-9 (PMC5962605; doi:10.1038/s41467-018-04267-9)
Supplement: Supplementary file 6 — Supplementary Data 4 [file 41467_2018_4267_MOESM6_ESM.xlsx]

## Sheet: Sheet1
Supplementary Data 4: Genes relevant to amino acid transmembrane transport (symport) and identified as having significant enrichments in the HSBs of the typical avian karyotype (with functionality adapted from UniProtKB; http://www.uniprot.org/uniprot/).
Ensembl gene ID	Gene symbol	Gene name	Human locus	Chicken orthologue	Gene summary	Gene function (related to transmembrane transport)
ENSG00000010379	SLC6A13	solute carrier family 6 member 13	12p13.33	GGA1	Sodium-dependent GABA and taurine transporter	In presynaptic terminals, regulates GABA signaling termination through GABA uptake. May also be involved in beta-alanine transport
ENSG00000011083	SLC6A7	solute carrier family 6 member 7	5q32	GGA1	A member of the gamma-aminobutyric acid (GABA) neurotransmitter gene family and encodes a high-affinity mammalian brain L-proline transporter protein	Terminates the action of proline by its high affinity sodium-dependent reuptake into presynaptic terminals.
ENSG00000013293	SLC7A14	solute carrier family 7 member 14	3q26.2	GGA9	Predicted to encode a glycosylated, cationic amino acid transporter protein with 14 transmembrane domains	May be involved in arginine transport
ENSG00000033867	SLC4A7	solute carrier family 4 member 7	3p24.1	GGA2	Regulates intracellular pH and may play a role in bicarbonate salvage in secretory epithelia. May also have an associated sodium channel activity	Encodes an electroneutral sodium bicarbonate cotransporter that transport sodium and bicarbonate ions in a 1:1 ratio. Likely plays a critical role in regulation of intracellular pH involved in visual and auditory sensory transmission
ENSG00000047597	XK	X-linked Kx blood group	Xp21.1	GGA1	Controls the synthesis of the Kell blood group 'precursor substance' (Kx). Mutations in this gene have been associated with McLeod syndrome, an X-linked, recessive disorder characterized by abnormalities in the neuromuscular and hematopoietic systems	Has structural characteristics of prokaryotic and eukaryotic membrane transport proteins. May be involved in sodium-dependent transport of neutral amino acids or oligopeptides
ENSG00000072041	SLC6A15	solute carrier family 6 member 15	12q21.31	GGA1	A member of the solute carrier family 6 protein family that transports neutral amino acids. Thought to play a role in neuronal amino acid transport and may be associated with major depression	Functions as a sodium-dependent neutral amino acid transporter. Exhibits preference for the branched-chain amino acids, particularly leucine, valine and isoleucine and methionine. Mediates the saturable, pH-sensitive and electrogenic cotransport of proline and sodium ions with a stoichiometry of 1:1. May have a role as transporter for neurotransmitter precursors into neurons
ENSG00000075415	SLC25A3	solute carrier family 25 member 3	12q23.1	GGA1	Catalyzes the transport of phosphate into the mitochondrial matrix, either by proton cotransport or in exchange for hydroxyl ions	Transport of phosphate groups from the cytosol to the mitochondrial matrix. Phosphate is cotransported with H+. May play a role regulation of the mitochondrial permeability transition pore
ENSG00000080493	SLC4A4	solute carrier family 4 member 4	4q13.3	GGA4	Encodes a sodium bicarbonate cotransporter (NBC) involved in the regulation of bicarbonate secretion and absorption and intracellular pH. Mutations in this gene are associated with proximal renal tubular acidosis	Electrogenic sodium/bicarbonate cotransporter with a Na+:HCO3- stoichiometry varying from 1:2 to 1:3. May regulate bicarbonate influx/efflux at the basolateral membrane of cells
ENSG00000080815	PSEN1	presenilin 1	14q24.2	GGA5	Alzheimer's disease (AD) patients with an inherited form of the disease carry mutations in the presenilin proteins or in the amyloid precursor protein. These disease-linked mutations result in increased production of the longer form of amyloid-beta (main component of amyloid deposits found in AD brains).	Catalytic subunit of the gamma-secretase complex, an endoprotease complex that catalyzes the intramembrane cleavage of integral membrane proteins such as Notch receptors and APP (beta-amyloid precursor protein)
ENSG00000081800	SLC13A1	solute carrier family 13 member 1	7q31.32	GGA1	Involved in sulfate homeostasis in the kidney. Defects in this gene lead to many pathophysiologic problems	An apical membrane sodium/sulfate cotransporter that mediates sulfate reabsorption in the kidney
ENSG00000103546	SLC6A2	solute carrier family 6 member 2	16q12.2	GGA11	Mutations in this gene cause orthostatic intolerance, a syndrome characterized by lightheadedness, fatigue, altered mentation and syncope	Amine transporter. Terminates the action of noradrenaline by its high affinity sodium-dependent reuptake into presynaptic terminals. A member of the sodium:neurotransmitter symporter family, a multi-pass membrane protein, which is responsible for reuptake of norepinephrine into presynaptic nerve terminals and is a regulator of norepinephrine homeostasis
ENSG00000106688	SLC1A1	solute carrier family 1 member 1	9p24.2	GGAZ	Mutations in this gene are thought to cause dicarboxylicamino aciduria, also known as glutamate-aspartate transport defect	Transports L-glutamate, L- and D-aspartate and L-cystein. Essential for terminating the postsynaptic action of glutamate by rapidly removing released glutamate from the synaptic cleft. Acts as a symport by cotransporting sodium. A member of the high-affinity glutamate transporters that play an essential role in transporting glutamate across plasma membranes. In brain, these transporters are cruci…
ENSG00000110436	SLC1A2	solute carrier family 1 member 2	11p13	GGA5	A member of a family of solute transporter proteins. The membrane-bound protein is the principal transporter that clears the excitatory neurotransmitter glutamate from the extracellular space at synapses in the central nervous system. Glutamate clearance is necessary for proper synaptic activation and to prevent neuronal damage from excessive activation of glutamate receptors. Mutations in and de…	Transports L-glutamate and also L- and D-aspartate. Essential for terminating the postsynaptic action of glutamate by rapidly removing released glutamate from the synaptic cleft
ENSG00000111181	SLC6A12	solute carrier family 6 member 12	12p13.33	GGA1	May have a role in regulation of GABAergic transmission in the brain through the reuptake of GABA into presynaptic terminals, as well as in osmotic regulation	Transports betaine and GABA
ENSG00000111371	SLC38A1	solute carrier family 38 member 1	12q13.11	GGA1	One of amino acid transporters that play essential roles in the uptake of nutrients, production of energy, chemical metabolism, detoxification, and neurotransmitter cycling	Functions as a sodium-dependent amino acid transporter. Mediates the saturable, pH-sensitive and electrogenic cotransport of glutamine and sodium ions with a stoichiometry of 1:1. May also transport small zwitterionic and aliphatic amino acids with a lower affinity. May supply glutamatergic and GABAergic neurons with glutamine which is required for the synthesis of the neurotransmitters glutamate…
ENSG00000111897	SERINC1	serine incorporator 1	6q22.31	GGA3	Enhances the incorporation of serine into phosphatidylserine and sphingolipids	L-serine transmembrane transporter activity
ENSG00000115665	SLC5A7	solute carrier family 5 member 7	2q12.3	GGA1	Increased choline uptake results from increased density of this protein in synaptosomal plasma membranes in response to depolarization of cholinergic terminals. Dysfunction of cholinergic signaling has been implicated in various disorders including depression, attention-deficit disorder, and schizophrenia. An allelic variant of this gene is associated with autosomal dominant distal hereditary mot…	A sodium ion- and chloride ion-dependent high-affinity transmembrane transporter that imports choline from the extracellular space into the cholinergic neurons (into presynaptic terminals for synthesis into acetylcholine)
ENSG00000120519	SLC10A7	solute carrier family 10 member 7	4q31.22	GGA4	Experimental evidence at transcript level	Symporter activity, sodium ion transport
ENSG00000125255	SLC10A2	solute carrier family 10 member 2	13q33.1	GGA1	Plays a critical role in the sodium-dependent reabsorption of bile acids from the lumen of the small intestine. Plays a key role in cholesterol metabolism. Mutations in this gene cause primary bile acid malabsorption (PBAM); muatations in this gene may also be associated with other diseases of the liver and intestines, such as familial hypertriglyceridemia	A sodium/bile acid cotransporter. This transporter is the primary mechanism for uptake of intestinal bile acids by apical cells in the distal ileum
ENSG00000132164	SLC6A11	solute carrier family 6 member 11		GGA12	Terminates the action of GABA by its high affinity sodium-dependent reuptake into presynaptic terminals. Defects in this gene may result in epilepsy, behavioral problems, or intellectual problems	sodium-dependent transporter that uptakes gamma-aminobutyric acid (GABA), an inhibitory neurotransmitter, which ends the GABA neurotransmission
ENSG00000134294	SLC38A2	solute carrier family 38 member 2	12q13.11	GGA1		Functions as a sodium-dependent amino acid transporter. Mediates the saturable, pH-sensitive and electrogenic cotransport of neutral amino acids and sodium ions with a stoichiometry of 1:1. May function in the transport of amino acids at the blood-brain barrier and in the supply of maternal nutrients to the fetus through the placenta
ENSG00000139209	SLC38A4	solute carrier family 38 member 4	12q13.11	GGA1	Found predominantly in liver	Sodium-dependent amino acid transporter. Mediates electrogenic symport of neutral amino acids and sodium ions. Has a broad specificity, with a preference for Ala, followed by His, Cys, Asn, Ser, Gly, Val, Thr, Gln and Met. May mediate sodium-independent transport of cationic amino acids, such as Arg and Lys. Amino acid uptake is pH-dependent, with low transport activities at pH 6.5, intermediate …
ENSG00000139370	SLC15A4	solute carrier family 15 member 4	12q24.33	GGA15		Proton oligopeptide cotransporter. Transports free histidine and certain di- and tripeptides
ENSG00000139514	SLC7A1	solute carrier family 7 member 1	13q12.3	GGA1		High-affinity, low capacity permease involved in the transport of the cationic amino acids (arginine, lysine and ornithine) in non-hepatic tissues
ENSG00000140090	SLC24A4	solute carrier family 24 member 4	14q32.12	GGA5	A member of the potassium-dependent sodium/calcium exchanger protein family. Controls the rapid response termination and proper regulation of adaptation in olfactory sensory neurons which subsequently influences how odor information is encoded and perceived	Transports 1 Ca2+ and 1 K+ in exchange for 4 Na+. May play a role in calcium transport during amelogenesis
ENSG00000144741	SLC25A26	solute carrier family 25 member 26	3p14.1	GGA12	Mutations in this gene are associated with combined oxidative phosphorylation deficiency	A member of the mitochondrial carrier family which includes nuclear-encoded transporters localized on the inner mitochondrial membranes. Mitochondrial solute carriers shuttle metabolites, nucleotides, and cofactors through the mitochondrial inner membrane. This protein is involved in the transport of S-adenosylmethionine into the mitochondria
ENSG00000144746	ARL6IP5	ADP ribosylation factor like GTPase 6 interacting protein 5	3p14.1	GGA12	Expression of this gene is affected by vitamin A. The encoded protein of this gene may be associated with the cytoskeleton. A similar protein in rats may play a role in the regulation of cell differentiation	Regulates intracellular concentrations of taurine and glutamate. Negatively modulates SLC1A1/EAAC1 glutamate transport activity by decreasing its affinity for glutamate in a PKC activity-dependent manner. May be involved in membrane traffic
ENSG00000146477	SLC22A3	solute carrier family 22 member 3	6q25.3	GGA12	Contains twelve putative transmembrane domains and is a plasma integral membrane protein	Polyspecific organic cation transporters in the liver, kidney, intestine, and other organs are critical for elimination of many endogenous small organic cations as well as a wide array of drugs and environmental toxins. Mediates potential-dependent transport of a variety of organic cations. May play a significant role in the disposition of cationic neurotoxins and neurotransmitters in the brain
ENSG00000151012	SLC7A11	solute carrier family 7 member 11	4q28.3	GGA4	Identified as the predominant mediator of Kaposi sarcoma-associated herpesvirus fusion and entry permissiveness into cells. Also, increased expression of this gene in primary gliomas (compared to normal brain tissue) was associated with increased glutamate secretion via the XCT channels, resulting in neuronal cell death	A member of a heteromeric, sodium-independent, anionic amino acid transport system that is highly specific for cysteine and glutamate. In this system, designated Xc(-), the anionic form of cysteine is transported in exchange for glutamate
ENSG00000151729	SLC25A4	solute carrier family 25 member 4	4q35.1	GGA4	Forms a homodimer embedded in the inner mitochondria membrane. Mutations in this gene have been shown to result in autosomal dominant progressive external opthalmoplegia and familial hypertrophic cardiomyopathy	A member of the mitochondrial carrier subfamily of solute carrier protein genes. The product of this gene functions as a gated pore that translocates ADP from the cytoplasm into the mitochondrial matrix and ATP from the mitochondrial matrix into the cytoplasm. Catalyzes the exchange of cytoplasmic ADP with mitochondrial ATP across the mitochondrial inner membrane
ENSG00000158296	SLC13A3	solute carrier family 13 member 3	20q13.12	GGA20	Plays an important role in the handling of citrate by the kidneys	A sodium-dicarboxylate cotransporters transport succinate and other Krebs cycle intermediates. High-affinity sodium-dicarboxylate cotransporter that accepts a range of substrates with 4-5 carbon atoms. The stoichiometry is probably 3 Na+ for 1 divalent succinate
ENSG00000162383	SLC1A7	solute carrier family 1 member 7	1p32.3	GGA8	Its associated chloride conductance may participate in visual processing	Transports L-glutamate; the L-glutamate uptake is sodium- and voltage-dependent and chloride-independent
ENSG00000163053	SLC16A14	solute carrier family 16 member 14	2q36.3	GGA9		Proton-linked monocarboxylate transporter. May catalyze the transport of monocarboxylates across the plasma membrane
ENSG00000164924	YWHAZ	tyrosine 3-monooxygenase/tryptophan 5-monooxygenase activation protein zeta	8q22.3	GGA2	Adapter protein implicated in the regulation of a large spectrum of both general and specialized signaling pathways. Binds to a large number of partners, usually by recognition of a phosphoserine or phosphothreonine motif. Binding generally results in the modulation of the activity of the binding partner	Mediates signal transduction by binding to phosphoserine-containing proteins
ENSG00000164933	SLC25A32	solute carrier family 25 member 32	8q22.3	GGA2	A member of the P(I/L)W subfamily of mitochondrial carrier family transport proteins	The encoded protein transports folate across the inner mitochondrial membrane
ENSG00000165025	SYK	spleen associated tyrosine kinase	9q22.2	GGAZ	A member of the family of non-receptor type Tyr protein kinases. This protein is widely expressed in hematopoietic cells and is involved in coupling activated immunoreceptors to downstream signaling events that mediate diverse cellular responses, including proliferation, differentiation, and phagocytosis. It is thought to be a modulator of epithelial cell growth and a potential tumour suppressor …	Non-receptor tyrosine kinase which mediates signal transduction downstream of a variety of transmembrane receptors including classical immunoreceptors like the B-cell receptor
ENSG00000178537	SLC25A20	solute carrier family 25 member 20	3p21.31	GGA12	Mutations in this gene are associated with carnitine-acylcarnitine translocase deficiency, which can cause a variety of pathological conditions such as hypoglycemia, cardiac arrest, hepatomegaly, hepatic dysfunction and muscle weakness, and is usually lethal in new born and infants	A mitochondrial-membrane carrier protein that shuttles substrates between cytosol and the intramitochondrial matrix space. Mediates the transport of acylcarnitines of different length across the mitochondrial inner membrane from the cytosol to the mitochondrial matrix for their oxidation by the mitochondrial fatty acid-oxidation pathway
ENSG00000179520	SLC17A8	solute carrier family 17 member 8	12q23.1	GGA1	Mutations in this gene are the cause of autosomal-dominant nonsyndromic type 25 deafness	Encodes a vesicular glutamate transporter. The encoded protein transports the neurotransmitter glutamate into synaptic vesicles at presynaptic nerve terminals of excitatory neural cells before it is released into the synaptic cleft. May also mediate the transport of inorganic phosphate
ENSG00000180773	SLC36A4	solute carrier family 36 member 4	11q21	GGA1	Inhibited by sarcosine	A high-affinity/low-capacity non-proton-coupled amino acid transporter. Functions as a sodium-independent electroneutral transporter for tryptophan, proline and alanine
ENSG00000184984	CHRM5	cholinergic receptor muscarinic 5	15q14	GGA5	Muscarinic receptors influence many effects of acetylcholine in the central and peripheral nervous system. The clinical implications of this receptor are unknown; however, stimulation of this receptor is known to increase cyclic AMP levels	Mediates various cellular responses, including inhibition of adenylate cyclase, breakdown of phosphoinositides and modulation of potassium channels through the action of G proteins. Primary transducing effect is Pi turnover
ENSG00000185052	SLC24A3	solute carrier family 24 member 3	20p11.23	GGA3	An important component of intracellular calcium homeostasis and electrical conduction	Potassium-dependent sodium/calcium exchangers such as SLC24A3 are believed to transport 1 intracellular calcium and 1 potassium ion in exchange for 4 extracellular sodium ions
ENSG00000196517	SLC6A9	SLC6A9	1p34.1	GGA8	Terminates the action of glycine by its high affinity sodium-dependent reuptake into presynaptic terminals. May play a role in regulation of glycine levels in NMDA receptor-mediated neurotransmission	A transporter that stops glycine signaling by removing it from the synaptic cleft
ENSG00000197208	SLC22A4	solute carrier family 22 member 4	5q31.1	GGA13		An organic cation transporter and plasma integral membrane protein containing 11 putative transmembrane domains as well as a nucleotide-binding site motif. Transport by this protein is at least partially ATP-dependent. Sodium-ion dependent, low affinity carnitine transporter. Probably transports one sodium ion with one molecule of carnitine. Also transports organic cations such as tetraethylammon…
ENSG00000198743	SLC5A3	solute carrier family 5 member 3	21q22.11	GGA1	Prevents intracellular accumulation of high concentrations of myo-inositol (an osmolyte) that result in impairment of cellular function	Myo-inositol:sodium symporter activity
