# Supplementary material for: Reconstruction of the diapsid ancestral genome permits chromosome evolution tracing in avian and non-avian dinosaurs
Source: Nat Commun. 2018 May 21;9:1883. doi: 10.1038/s41467-018-04267-9 (PMC5962605; doi:10.1038/s41467-018-04267-9)
Supplement: Supplementary file 7 — Supplementary Data 5 [file 41467_2018_4267_MOESM7_ESM.xlsx]

## Sheet: Sheet1
Supplementary Data 5: Genes relevant to chromatin modification/organisation and identified as having significant enrichments in the EBRs of thetTypical avian karyotype (with functionality adapted from UniProtKB; http://www.uniprot.org/uniprot/)
Ensembl gene ID	Gene symbol	Gene name	Human locus	Chicken orthologue	Gene summary	Gene function (related to chromatin)
ENSG00000183741	CBX6	Chromobox protein homolog 6	22q13.1	GGA1	A component of a Polycomb group (PcG) multiprotein PRC1-like complex required to maintain the transcriptionally repressive state of many genes, including Hox genes, throughout development	Complex acts via chromatin remodeling and modification of histones, rendering chromatin heritably changed in its expressibility; involved in chromatin modification; chromatin regulator
ENSG00000111218	PRMT8	Protein arginine methyltransferase 8	12p13.32	GGA1	Membrane-associated arginine methyltransferase that can both catalyze the formation of omega-N monomethylarginine and asymmetrical dimethylarginine	Involved in histone-arginine N-methyltransferase activity and histone methylation
ENSG00000111642	CHD4	Chromodomain helicase DNA binding protein 4	12p13.31	GGA1	A component of the histone deacetylase NuRD complex	Complex participates in the ATP-dependent remodeling of chromatin by deacetylating histones; chromatin regulator
ENSG00000111653	ING4	Inhibitor of growth family member 4	12p13.31	GGA1	A component of the HBO1 complex which has a histone H4-specific acetyltransferase activity, a reduced activity toward histone H3 and is responsible for the bulk of histone H4 acetylation in vivo	Chromatin regulator; through chromatin acetylation it may function in DNA replication
ENSG00000158019	BRE	Brain and reproductive organ-expressed (TNFRSF1A modulator)	2p23.2	GGA3	A component of the BRCA1-A complex, a complex that specifically recognizes 'Lys-63'-linked ubiquitinated histones H2A and H2AX at DNA lesions sites, leading to target the BRCA1-BARD1 heterodimer to sites of DNA damage at double-strand breaks (DSBs). The BRCA1-A complex also possesses deubiquitinase activity that specifically removes 'Lys-63'-linked ubiquitin on histones H2A and H2AX	Involved in chromatin modification; chromatin regulator
ENSG00000147099	HDAC8	Histone deacetylase 8	Xq13.1	GGA4	Responsible for the deacetylation of lysine residues on the N-terminal part of the core histones (H2A, H2B, H3 and H4); also involved in the deacetylation of cohesin complex protein SMC3 regulating release of cohesin complexes from chromatin	Involved in chromatin assembly or disassembly and
ENSG00000115548	KDM3A	Lysine demethylase 3A	2p11.2	GGA4	Histone demethylase that specifically demethylates 'Lys-9' of histone H3, thereby playing a central role in histone code	Involved in spermatogenesis by regulating expression of target genes such as PRM1 and TMP1 which are required for packaging and condensation of sperm chromatin; participates in chromatin DNA binding; chromatin regulator
ENSG00000163939	PBRM1	Polybromo 1	3p21.1	GGA12	Involved in transcriptional activation and repression of select genes by chromatin remodeling (alteration of DNA-nucleosome topology). Acts as a negative regulator of cell proliferation	Involved in chromatin binding and chromatin remodeling; chromatin regulator
ENSG00000156983	BRPF1	Bromodomain and PHD finger containing 1	3p25.3	GGA12	Component of the MOZ/MORF complex which has a histone H3 acetyltransferase activity; positively regulates the transcription of RUNX1 and RUNX2	Involved in histone H3 acetylation; chromatin regulator
ENSG00000171148	TADA3	transcriptional adaptor 3	3p25.3	GGA12	Functions as a component of the PCAF complex	PCAF complex is capable of efficiently acetylating histones in a nucleosomal context; also a component of the ATAC complex, with histone acetyltransferase activity on histones H3 and H4
ENSG00000099956	SMARCB1	SWI/SNF related, matrix associated, actin dependent regulator of chromatin, subfamily b, member 1	22q11.23	GGA15	A core component of the ATP-dependent BAF (hSWI/SNF) chromatin-remodeling complex that plays important roles in cell proliferation and differentiation, in cellular antiviral activities and inhibition of tumor formation, and is able to create a stable, altered form of chromatin that constrains fewer negative supercoils than normal	Belongs to the neural progenitors-specific chromatin remodeling complex (npBAF complex) and the neuron-specific chromatin remodeling complex (nBAF complex); involved in ATP-dependent chromatin remodeling and chromatin modification; chromatin regulator
ENSG00000099991	CABIN1	Calcineurin binding protein 1	22q11.23	GGA15	May serve as a negative regulator of T-cell receptor (TCR) signaling via inhibition of calcineurin	May be required for replication-independent chromatin assembly; involved in chromatin modification; chromatin regulator
ENSG00000135100	HNF1A	HNF1 homeobox A	12q24.31	GGA15	Transcriptional activator that regulates the tissue specific expression of multiple genes, especially in pancreatic islet cells and in liver; required for the expression of several liver specific genes	Interacts withH3F3A (histone 3) and HIST4H4 (histone 4)
ENSG00000181090	EHMT1	Euchromatic histone lysine methyltransferase 1	9q34.3	GGA17	Histone methyltransferase that specifically mono- and dimethylates 'Lys-9' of histone H3 (H3K9me1 and H3K9me2, respectively) in euchromatin	Associates with euchromatic regions; involved in chromatin organisation; chromatin regulator
ENSG00000118058	KMT2A	Lysine methyltransferase 2A	11q23.3	GGA24	Histone methyltransferase that plays an essential role in early development and hematopoiesis	Establishes a permissive chromatin state for circadian transcription by mediating a rhythmic methylation of 'Lys-4' of histone H3 (H3K4me) and this histone modification directs the circadian acetylation at H3K9 and H3K14 allowing the recruitment of CLOCK-ARNTL/BMAL1 to chromatin; involved in chromatin binding; chromatin regulator
